# Supplementary material for: NMR Spectroscopy for Protein Higher Order Structure Similarity Assessment in Formulated Drug Products
Source: Molecules. 2021 Jul 13;26(14):4251. doi: 10.3390/molecules26144251 (PMC8307401; doi:10.3390/molecules26144251)
Supplement: Supplementary file 1 [file molecules-26-04251-s001.zip]

Archive with 1 entries (1 files):
- molecules-1249044-supplementary.pdf
